# Supplementary material for: A new genomic tool for walnut (Juglans regia L.): development and validation of the high‐density Axiom™ J. regia 700K SNP genotyping array
Source: Plant Biotechnol J. 2018 Dec 4;17(6):1027–36. doi: 10.1111/pbi.13034 (PMC6523593; doi:10.1111/pbi.13034)
Supplement: Supplementary file 3 — Table S3 List of the walnut accessions genotyped with the Axiom™ J. regia 700K SNP array. [file PBI-17-1027-s003.xlsx]

## Sheet: Sheet1
Table S2. List of the walnut accessions genotyped with the Axiom J.regia 700K SNP array.
Accession Name	In the SNP discovery panel	Origin	Included in the PCA and cluster analysis	Family (Historical perdigree)	Abbreviation in the PCA and dendrofram plots	Failed during the genotyping assay
UC-85-008	yes	China	yes	Other	XJG6	-
UC-85-043-1	yes	Bulgaria	yes	Other	SH_SD	-
UC-86-011	yes	France/Germany	yes	Other	J_PUR	-
UC-91-013-5	yes	China	yes	Other	ZL5	-
UC-91-031-8	yes	China	yes	Other	AH85	-
UC-91-041-12	yes	China	yes	Other	AK67	-
UC-91-056-9	yes	China	yes	Other	PRLY	-
Conway-Mayette	yes	USA	yes	Other	CMAY	-
Eureka	yes	USA	yes	Other	EURK	-
Hartley	yes	USA	yes	Other	HART	-
Idaho	yes	USA	yes	Other	IDA	-
Lara	yes	France	yes	Other	LARA	-
Manregian (PI18256)	yes	China	yes	Other	MAREG	-
Marchetti	yes	USA	yes	Other	MARCH	-
Meylan	yes	France	yes	Other	MEYL	-
Payne	yes	USA	yes	Other	PAYN	-
PI159568	yes	Afghanistan	yes	Other	PI15_8	-
Scharsch Franquette	yes	USA/France	yes	Other	S_FRA	-
Sharkey	yes	USA	yes	Other	SHARK	-
Sinensis #5	yes	Japan	yes	Other	SIN5	-
Soleze	yes	France	yes	Other	SLZ	-
Waterloo	yes	USA	yes	Other	WAT	-
Bleggiana	-	Italy	yes	TN_ITA	BLE	-
Cascade	-	USA	yes	Other	CASC	-
Chandler	-	USA	yes	Other	CR	-
Chase-D9	-	USA	yes	Other	CHD9	-
Chico	-	USA	yes	Other	CHI	-
Cisco	-	USA	yes	Other	CISC	-
Durham	-	USA	yes	Other	DURH	-
Feltrina San Siro	-	Italy	yes	FEL	FEL	-
Fernor	-	France	yes	Other	FERN	-
Forde	-	USA	yes	Other	FORD	-
Gillet	-	USA	yes	Other	GIL	-
Howard	-	USA	yes	Other	HWD	-
Ideal sd.	-	Russia	yes	Other	IDE_SD	-
Ivanhoe	-	USA	yes	Other	IVAN	-
Lompoc	-	USA	yes	Other	LOMP	-
Lunga di San Vettore	-	Italy	yes	LUN	LUN	-
Pedro	-	USA	yes	Other	PED	-
Robert Livermore	-	USA	yes	Other	RoLiv	-
Ronde de Montignac	-	France	yes	Other	RdM	-
Selvatico_Bleggio	-	Italy	yes	TN_ITA	SVBLE	-
Serr	-	USA	yes	Other	Serr	-
Sexton	-	USA	yes	Other	SEXT	-
Solano	-	USA	yes	Other	SOL	-
SorrentoO1	-	Italy	yes	SO_ITA	SO1	-
SorrentoO2	-	Italy	yes	SO_ITA	SO2	-
SorrentoO3	-	Italy	yes	SO_ITA	SO3	-
SorrentoO4	-	Italy	yes	SO_ITA	SO4	-
SorrentoO5	-	Italy	yes	SO_ITA	SO5	-
SorrentoO6	-	Italy	yes	SO_ITA	SO6	-
Sunland	-	USA	yes	Other	SUNL	-
Tehama	-	USA	yes	Other	TEHM	-
Tulare	-	USA	yes	Other	TLRE	-
Vina	-	USA	yes	Other	Vina	-
XXX-Mayette	-	USA	yes	Other	XMAY	-
UC-00-005-149	yes	USA	-	Other	-	-
UC-07-045-22	yes	USA	-	Other	-	-
UC-64-057	yes	USA	-	Other	-	-
UC-00-005-30	-	USA	-	Other	-	-
UC-00-005-44	-	USA	-	Other	-	-
UC-00-006-227	-	USA	-	Other	-	-
UC-01-007-2	-	USA	-	Other	-	-
UC-03-001-1743	-	USA	-	Other	-	-
UC-03-001-2105	-	USA	-	Other	-	-
UC-03-001-2357	-	USA	-	Other	-	-
UC-03-001-2440	-	USA	-	Other	-	-
UC-03-001-2493	-	USA	-	Other	-	-
UC-03-001-3382	-	USA	-	Other	-	-
UC-03-001-507	-	USA	-	Other	-	-
UC-03-001-665	-	USA	-	Other	-	-
UC-03-001-977	-	USA	-	Other	-	-
UC-03-002-101	-	USA	-	CRxIDA	-	-
UC-03-002-102	-	USA	-	CRxIDA	-	-
UC-03-002-103	-	USA	-	CRxIDA	-	-
UC-03-002-106	-	USA	-	CRxIDA	-	-
UC-03-002-12	-	USA	-	CRxIDA	-	-
UC-03-002-13	-	USA	-	CRxIDA	-	-
UC-03-002-14	-	USA	-	CRxIDA	-	-
UC-03-002-15	-	USA	-	CRxIDA	-	-
UC-03-002-16	-	USA	-	CRxIDA	-	-
UC-03-002-17	-	USA	-	CRxIDA	-	-
UC-03-002-18	-	USA	-	CRxIDA	-	-
UC-03-002-19	-	USA	-	CRxIDA	-	-
UC-03-002-2	-	USA	-	CRxIDA	-	-
UC-03-002-21	-	USA	-	CRxIDA	-	-
UC-03-002-22	-	USA	-	CRxIDA	-	-
UC-03-002-23	-	USA	-	CRxIDA	-	-
UC-03-002-24	-	USA	-	CRxIDA	-	-
UC-03-002-27	-	USA	-	CRxIDA	-	-
UC-03-002-29	-	USA	-	CRxIDA	-	-
UC-03-002-3	-	USA	-	CRxIDA	-	-
UC-03-002-30	-	USA	-	CRxIDA	-	-
UC-03-002-31	-	USA	-	CRxIDA	-	-
UC-03-002-33	-	USA	-	CRxIDA	-	-
UC-03-002-34	-	USA	-	CRxIDA	-	-
UC-03-002-35	-	USA	-	CRxIDA	-	-
UC-03-002-36	-	USA	-	CRxIDA	-	-
UC-03-002-37	-	USA	-	CRxIDA	-	-
UC-03-002-38	-	USA	-	CRxIDA	-	-
UC-03-002-39	-	USA	-	CRxIDA	-	-
UC-03-002-4	-	USA	-	CRxIDA	-	-
UC-03-002-40	-	USA	-	CRxIDA	-	-
UC-03-002-41	-	USA	-	CRxIDA	-	-
UC-03-002-43	-	USA	-	CRxIDA	-	-
UC-03-002-44	-	USA	-	CRxIDA	-	-
UC-03-002-45	-	USA	-	CRxIDA	-	-
UC-03-002-46	-	USA	-	CRxIDA	-	-
UC-03-002-48	-	USA	-	CRxIDA	-	-
UC-03-002-49	-	USA	-	CRxIDA	-	-
UC-03-002-50	-	USA	-	CRxIDA	-	-
UC-03-002-51	-	USA	-	CRxIDA	-	-
UC-03-002-52	-	USA	-	CRxIDA	-	-
UC-03-002-53	-	USA	-	CRxIDA	-	-
UC-03-002-54	-	USA	-	CRxIDA	-	-
UC-03-002-56	-	USA	-	CRxIDA	-	-
UC-03-002-58	-	USA	-	CRxIDA	-	-
UC-03-002-59	-	USA	-	CRxIDA	-	-
UC-03-002-60	-	USA	-	CRxIDA	-	-
UC-03-002-61	-	USA	-	CRxIDA	-	-
UC-03-002-64	-	USA	-	CRxIDA	-	-
UC-03-002-66	-	USA	-	CRxIDA	-	-
UC-03-002-67	-	USA	-	CRxIDA	-	-
UC-03-002-68	-	USA	-	CRxIDA	-	-
UC-03-002-70	-	USA	-	CRxIDA	-	-
UC-03-002-71	-	USA	-	CRxIDA	-	-
UC-03-002-72	-	USA	-	CRxIDA	-	-
UC-03-002-73	-	USA	-	CRxIDA	-	-
UC-03-002-74	-	USA	-	CRxIDA	-	-
UC-03-002-75	-	USA	-	CRxIDA	-	-
UC-03-002-77	-	USA	-	CRxIDA	-	-
UC-03-002-78	-	USA	-	CRxIDA	-	-
UC-03-002-79	-	USA	-	CRxIDA	-	-
UC-03-002-8	-	USA	-	CRxIDA	-	-
UC-03-002-80	-	USA	-	CRxIDA	-	-
UC-03-002-81	-	USA	-	CRxIDA	-	-
UC-03-002-82	-	USA	-	CRxIDA	-	-
UC-03-002-83	-	USA	-	CRxIDA	-	-
UC-03-002-84	-	USA	-	CRxIDA	-	-
UC-03-002-85	-	USA	-	CRxIDA	-	-
UC-03-002-88	-	USA	-	CRxIDA	-	-
UC-03-002-9	-	USA	-	CRxIDA	-	-
UC-03-002-90	-	USA	-	CRxIDA	-	-
UC-03-002-92	-	USA	-	CRxIDA	-	-
UC-03-002-93	-	USA	-	CRxIDA	-	-
UC-03-002-95	-	USA	-	CRxIDA	-	-
UC-03-002-96	-	USA	-	CRxIDA	-	-
UC-03-002-97	-	USA	-	CRxIDA	-	-
UC-03-002-98	-	USA	-	CRxIDA	-	-
UC-04-004-117	-	USA	-	04-004	-	-
UC-04-004-58	-	USA	-	04-004	-	-
UC-05-001-110	-	USA	-	05-001	-	-
UC-05-001-122	-	USA	-	05-001	-	-
UC-05-001-145	-	USA	-	05-001	-	-
UC-05-001-170	-	USA	-	05-001	-	-
UC-05-001-222	-	USA	-	05-001	-	-
UC-05-001-307	-	USA	-	05-001	-	-
UC-05-001-362	-	USA	-	05-001	-	-
UC-05-001-374	-	USA	-	05-001	-	-
UC-05-001-384	-	USA	-	05-001	-	-
UC-05-001-402	-	USA	-	05-001	-	-
UC-05-001-409	-	USA	-	05-001	-	-
UC-05-001-412	-	USA	-	05-001	-	-
UC-05-001-425	-	USA	-	05-001	-	-
UC-05-001-434	-	USA	-	05-001	-	-
UC-05-001-445	-	USA	-	05-001	-	-
UC-05-001-47	-	USA	-	05-001	-	-
UC-05-001-48	-	USA	-	05-001	-	-
UC-05-001-94	-	USA	-	05-001	-	-
UC-05-001-97	-	USA	-	05-001	-	-
UC-05-011-10	-	USA	-	CRxIDA	-	-
UC-05-011-11	-	USA	-	CRxIDA	-	-
UC-05-011-14	-	USA	-	CRxIDA	-	-
UC-05-011-16	-	USA	-	CRxIDA	-	-
UC-05-011-19	-	USA	-	CRxIDA	-	-
UC-05-011-2	-	USA	-	CRxIDA	-	-
UC-05-011-20	-	USA	-	CRxIDA	-	-
UC-05-011-21	-	USA	-	CRxIDA	-	-
UC-05-011-24	-	USA	-	CRxIDA	-	-
UC-05-011-26	-	USA	-	CRxIDA	-	-
UC-05-011-27	-	USA	-	CRxIDA	-	-
UC-05-011-28	-	USA	-	CRxIDA	-	-
UC-05-011-29	-	USA	-	CRxIDA	-	-
UC-05-011-3	-	USA	-	CRxIDA	-	-
UC-05-011-32	-	USA	-	CRxIDA	-	-
UC-05-011-33	-	USA	-	CRxIDA	-	-
UC-05-011-34	-	USA	-	CRxIDA	-	-
UC-05-011-37	-	USA	-	CRxIDA	-	-
UC-05-011-38	-	USA	-	CRxIDA	-	-
UC-05-011-4	-	USA	-	CRxIDA	-	-
UC-05-011-40	-	USA	-	CRxIDA	-	-
UC-05-011-41	-	USA	-	CRxIDA	-	-
UC-05-011-44	-	USA	-	CRxIDA	-	-
UC-05-011-45	-	USA	-	CRxIDA	-	-
UC-05-011-47	-	USA	-	CRxIDA	-	-
UC-05-011-48	-	USA	-	CRxIDA	-	-
UC-05-011-49	-	USA	-	CRxIDA	-	-
UC-05-011-5	-	USA	-	CRxIDA	-	-
UC-05-011-50	-	USA	-	CRxIDA	-	-
UC-05-011-51	-	USA	-	CRxIDA	-	-
UC-05-011-52	-	USA	-	CRxIDA	-	-
UC-05-011-54	-	USA	-	CRxIDA	-	-
UC-05-011-55	-	USA	-	CRxIDA	-	-
UC-05-011-60	-	USA	-	CRxIDA	-	-
UC-05-011-61	-	USA	-	CRxIDA	-	-
UC-05-011-62	-	USA	-	CRxIDA	-	-
UC-05-011-63	-	USA	-	CRxIDA	-	-
UC-05-011-64	-	USA	-	CRxIDA	-	-
UC-05-011-65	-	USA	-	CRxIDA	-	-
UC-05-011-66	-	USA	-	CRxIDA	-	-
UC-05-011-69	-	USA	-	CRxIDA	-	-
UC-05-011-7	-	USA	-	CRxIDA	-	-
UC-05-011-71	-	USA	-	CRxIDA	-	-
UC-05-011-72	-	USA	-	CRxIDA	-	-
UC-05-011-73	-	USA	-	CRxIDA	-	-
UC-05-011-74	-	USA	-	CRxIDA	-	-
UC-05-011-75	-	USA	-	CRxIDA	-	-
UC-05-011-77	-	USA	-	CRxIDA	-	-
UC-05-011-79	-	USA	-	CRxIDA	-	-
UC-05-011-80	-	USA	-	CRxIDA	-	-
UC-05-011-82	-	USA	-	CRxIDA	-	-
UC-05-011-83	-	USA	-	CRxIDA	-	-
UC-05-011-84	-	USA	-	CRxIDA	-	-
UC-05-011-85	-	USA	-	CRxIDA	-	-
UC-05-011-9	-	USA	-	CRxIDA	-	-
UC-06-005-11	-	USA	-	06-005	-	-
UC-06-005-12	-	USA	-	06-005	-	-
UC-06-005-15	-	USA	-	06-005	-	-
UC-06-005-17	-	USA	-	06-005	-	-
UC-06-005-18	-	USA	-	06-005	-	-
UC-06-005-2	-	USA	-	06-005	-	-
UC-06-005-27	-	USA	-	06-005	-	-
UC-06-005-31	-	USA	-	06-005	-	-
UC-06-005-33	-	USA	-	06-005	-	-
UC-06-005-36	-	USA	-	06-005	-	-
UC-06-005-4	-	USA	-	06-005	-	-
UC-06-005-8	-	USA	-	06-005	-	-
UC-06-012-21	-	USA	-	06-012	-	-
UC-06-030-18	-	USA	-	06-030	-	-
UC-06-032-1	-	USA	-	06-032	-	-
UC-06-032-11	-	USA	-	06-032	-	-
UC-06-032-13	-	USA	-	06-032	-	-
UC-06-032-18	-	USA	-	06-032	-	-
UC-06-032-19	-	USA	-	06-032	-	-
UC-06-032-20	-	USA	-	06-032	-	-
UC-06-032-24	-	USA	-	06-032	-	-
UC-06-032-27	-	USA	-	06-032	-	-
UC-06-032-28	-	USA	-	06-032	-	-
UC-06-032-31	-	USA	-	06-032	-	-
UC-06-032-31	-	USA	-	06-032	-	-
UC-06-032-32	-	USA	-	06-032	-	-
UC-06-032-37	-	USA	-	06-032	-	-
UC-06-032-39	-	USA	-	06-032	-	-
UC-06-032-4	-	USA	-	06-032	-	-
UC-06-032-5	-	USA	-	06-032	-	-
UC-06-032-6	-	USA	-	06-032	-	-
UC-06-033-1	-	USA	-	CRxIDA	-	-
UC-06-033-10	-	USA	-	CRxIDA	-	-
UC-06-033-100	-	USA	-	CRxIDA	-	-
UC-06-033-101	-	USA	-	CRxIDA	-	-
UC-06-033-102	-	USA	-	CRxIDA	-	-
UC-06-033-103	-	USA	-	CRxIDA	-	-
UC-06-033-104	-	USA	-	CRxIDA	-	-
UC-06-033-105	-	USA	-	CRxIDA	-	-
UC-06-033-106	-	USA	-	CRxIDA	-	-
UC-06-033-11	-	USA	-	CRxIDA	-	-
UC-06-033-12	-	USA	-	CRxIDA	-	-
UC-06-033-13	-	USA	-	CRxIDA	-	-
UC-06-033-14	-	USA	-	CRxIDA	-	-
UC-06-033-15	-	USA	-	CRxIDA	-	-
UC-06-033-16	-	USA	-	CRxIDA	-	-
UC-06-033-17	-	USA	-	CRxIDA	-	-
UC-06-033-18	-	USA	-	CRxIDA	-	-
UC-06-033-19	-	USA	-	CRxIDA	-	-
UC-06-033-2	-	USA	-	CRxIDA	-	-
UC-06-033-20	-	USA	-	CRxIDA	-	-
UC-06-033-21	-	USA	-	CRxIDA	-	-
UC-06-033-22	-	USA	-	CRxIDA	-	-
UC-06-033-23	-	USA	-	CRxIDA	-	-
UC-06-033-24	-	USA	-	CRxIDA	-	-
UC-06-033-25	-	USA	-	CRxIDA	-	-
UC-06-033-26	-	USA	-	CRxIDA	-	-
UC-06-033-27	-	USA	-	CRxIDA	-	-
UC-06-033-28	-	USA	-	CRxIDA	-	-
UC-06-033-29	-	USA	-	CRxIDA	-	-
UC-06-033-3	-	USA	-	CRxIDA	-	-
UC-06-033-30	-	USA	-	CRxIDA	-	-
UC-06-033-31	-	USA	-	CRxIDA	-	-
UC-06-033-32	-	USA	-	CRxIDA	-	-
UC-06-033-33	-	USA	-	CRxIDA	-	-
UC-06-033-34	-	USA	-	CRxIDA	-	-
UC-06-033-35	-	USA	-	CRxIDA	-	-
UC-06-033-36	-	USA	-	CRxIDA	-	-
UC-06-033-37	-	USA	-	CRxIDA	-	-
UC-06-033-38	-	USA	-	CRxIDA	-	-
UC-06-033-39	-	USA	-	CRxIDA	-	-
UC-06-033-4	-	USA	-	CRxIDA	-	-
UC-06-033-40	-	USA	-	CRxIDA	-	-
UC-06-033-41	-	USA	-	CRxIDA	-	-
UC-06-033-42	-	USA	-	CRxIDA	-	-
UC-06-033-43	-	USA	-	CRxIDA	-	-
UC-06-033-44	-	USA	-	CRxIDA	-	-
UC-06-033-45	-	USA	-	CRxIDA	-	-
UC-06-033-46	-	USA	-	CRxIDA	-	-
UC-06-033-47	-	USA	-	CRxIDA	-	-
UC-06-033-48	-	USA	-	CRxIDA	-	-
UC-06-033-49	-	USA	-	CRxIDA	-	-
UC-06-033-5	-	USA	-	CRxIDA	-	-
UC-06-033-50	-	USA	-	CRxIDA	-	-
UC-06-033-51	-	USA	-	CRxIDA	-	-
UC-06-033-52	-	USA	-	CRxIDA	-	-
UC-06-033-53	-	USA	-	CRxIDA	-	-
UC-06-033-54	-	USA	-	CRxIDA	-	-
UC-06-033-55	-	USA	-	CRxIDA	-	-
UC-06-033-56	-	USA	-	CRxIDA	-	-
UC-06-033-57	-	USA	-	CRxIDA	-	-
UC-06-033-58	-	USA	-	CRxIDA	-	-
UC-06-033-59	-	USA	-	CRxIDA	-	-
UC-06-033-6	-	USA	-	CRxIDA	-	-
UC-06-033-60	-	USA	-	CRxIDA	-	-
UC-06-033-61	-	USA	-	CRxIDA	-	-
UC-06-033-62	-	USA	-	CRxIDA	-	-
UC-06-033-63	-	USA	-	CRxIDA	-	-
UC-06-033-64	-	USA	-	CRxIDA	-	-
UC-06-033-65	-	USA	-	CRxIDA	-	-
UC-06-033-66	-	USA	-	CRxIDA	-	-
UC-06-033-67	-	USA	-	CRxIDA	-	-
UC-06-033-68	-	USA	-	CRxIDA	-	-
UC-06-033-69	-	USA	-	CRxIDA	-	-
UC-06-033-7	-	USA	-	CRxIDA	-	-
UC-06-033-70	-	USA	-	CRxIDA	-	-
UC-06-033-71	-	USA	-	CRxIDA	-	-
UC-06-033-72	-	USA	-	CRxIDA	-	-
UC-06-033-73	-	USA	-	CRxIDA	-	-
UC-06-033-74	-	USA	-	CRxIDA	-	-
UC-06-033-75	-	USA	-	CRxIDA	-	-
UC-06-033-77	-	USA	-	CRxIDA	-	-
UC-06-033-78	-	USA	-	CRxIDA	-	-
UC-06-033-79	-	USA	-	CRxIDA	-	-
UC-06-033-8	-	USA	-	CRxIDA	-	-
UC-06-033-80	-	USA	-	CRxIDA	-	-
UC-06-033-81	-	USA	-	CRxIDA	-	-
UC-06-033-82	-	USA	-	CRxIDA	-	-
UC-06-033-83	-	USA	-	CRxIDA	-	-
UC-06-033-84	-	USA	-	CRxIDA	-	-
UC-06-033-85	-	USA	-	CRxIDA	-	-
UC-06-033-86	-	USA	-	CRxIDA	-	-
UC-06-033-87	-	USA	-	CRxIDA	-	-
UC-06-033-88	-	USA	-	CRxIDA	-	-
UC-06-033-89	-	USA	-	CRxIDA	-	-
UC-06-033-9	-	USA	-	CRxIDA	-	-
UC-06-033-90	-	USA	-	CRxIDA	-	-
UC-06-033-91	-	USA	-	CRxIDA	-	-
UC-06-033-92	-	USA	-	CRxIDA	-	-
UC-06-033-93	-	USA	-	CRxIDA	-	-
UC-06-033-94	-	USA	-	CRxIDA	-	-
UC-06-033-95	-	USA	-	CRxIDA	-	-
UC-06-033-96	-	USA	-	CRxIDA	-	-
UC-06-033-97	-	USA	-	CRxIDA	-	-
UC-06-033-99	-	USA	-	CRxIDA	-	-
UC-07-031-4	-	USA	-	07-031	-	-
UC-07-033-1	-	USA	-	CRxIDA	-	-
UC-07-033-10	-	USA	-	CRxIDA	-	-
UC-07-033-101	-	USA	-	CRxIDA	-	-
UC-07-033-103	-	USA	-	CRxIDA	-	-
UC-07-033-11	-	USA	-	CRxIDA	-	-
UC-07-033-111	-	USA	-	CRxIDA	-	-
UC-07-033-113	-	USA	-	CRxIDA	-	-
UC-07-033-117	-	USA	-	CRxIDA	-	-
UC-07-033-12	-	USA	-	CRxIDA	-	-
UC-07-033-120	-	USA	-	CRxIDA	-	-
UC-07-033-122	-	USA	-	CRxIDA	-	-
UC-07-033-13	-	USA	-	CRxIDA	-	-
UC-07-033-14	-	USA	-	CRxIDA	-	-
UC-07-033-15	-	USA	-	CRxIDA	-	-
UC-07-033-16	-	USA	-	CRxIDA	-	-
UC-07-033-17	-	USA	-	CRxIDA	-	-
UC-07-033-18	-	USA	-	CRxIDA	-	-
UC-07-033-19	-	USA	-	CRxIDA	-	-
UC-07-033-2	-	USA	-	CRxIDA	-	-
UC-07-033-20	-	USA	-	CRxIDA	-	-
UC-07-033-21	-	USA	-	CRxIDA	-	-
UC-07-033-22	-	USA	-	CRxIDA	-	-
UC-07-033-23	-	USA	-	CRxIDA	-	-
UC-07-033-24	-	USA	-	CRxIDA	-	-
UC-07-033-25	-	USA	-	CRxIDA	-	-
UC-07-033-26	-	USA	-	CRxIDA	-	-
UC-07-033-27	-	USA	-	CRxIDA	-	-
UC-07-033-28	-	USA	-	CRxIDA	-	-
UC-07-033-29	-	USA	-	CRxIDA	-	-
UC-07-033-3	-	USA	-	CRxIDA	-	-
UC-07-033-30	-	USA	-	CRxIDA	-	-
UC-07-033-31	-	USA	-	CRxIDA	-	-
UC-07-033-32	-	USA	-	CRxIDA	-	-
UC-07-033-34	-	USA	-	CRxIDA	-	-
UC-07-033-35	-	USA	-	CRxIDA	-	-
UC-07-033-36	-	USA	-	CRxIDA	-	-
UC-07-033-37	-	USA	-	CRxIDA	-	-
UC-07-033-38	-	USA	-	CRxIDA	-	-
UC-07-033-39	-	USA	-	CRxIDA	-	-
UC-07-033-4	-	USA	-	CRxIDA	-	-
UC-07-033-40	-	USA	-	CRxIDA	-	-
UC-07-033-41	-	USA	-	CRxIDA	-	-
UC-07-033-42	-	USA	-	CRxIDA	-	-
UC-07-033-43	-	USA	-	CRxIDA	-	-
UC-07-033-44	-	USA	-	CRxIDA	-	-
UC-07-033-45	-	USA	-	CRxIDA	-	-
UC-07-033-46	-	USA	-	CRxIDA	-	-
UC-07-033-47	-	USA	-	CRxIDA	-	-
UC-07-033-48	-	USA	-	CRxIDA	-	-
UC-07-033-49	-	USA	-	CRxIDA	-	-
UC-07-033-5	-	USA	-	CRxIDA	-	-
UC-07-033-50	-	USA	-	CRxIDA	-	-
UC-07-033-51	-	USA	-	CRxIDA	-	-
UC-07-033-52	-	USA	-	CRxIDA	-	-
UC-07-033-53	-	USA	-	CRxIDA	-	-
UC-07-033-54	-	USA	-	CRxIDA	-	-
UC-07-033-55	-	USA	-	CRxIDA	-	-
UC-07-033-56	-	USA	-	CRxIDA	-	-
UC-07-033-57	-	USA	-	CRxIDA	-	-
UC-07-033-58	-	USA	-	CRxIDA	-	-
UC-07-033-59	-	USA	-	CRxIDA	-	-
UC-07-033-6	-	USA	-	CRxIDA	-	-
UC-07-033-60	-	USA	-	CRxIDA	-	-
UC-07-033-61	-	USA	-	CRxIDA	-	-
UC-07-033-62	-	USA	-	CRxIDA	-	-
UC-07-033-64	-	USA	-	CRxIDA	-	-
UC-07-033-65	-	USA	-	CRxIDA	-	-
UC-07-033-66	-	USA	-	CRxIDA	-	-
UC-07-033-67	-	USA	-	CRxIDA	-	-
UC-07-033-68	-	USA	-	CRxIDA	-	-
UC-07-033-69	-	USA	-	CRxIDA	-	-
UC-07-033-7	-	USA	-	CRxIDA	-	-
UC-07-033-70	-	USA	-	CRxIDA	-	-
UC-07-033-71	-	USA	-	CRxIDA	-	-
UC-07-033-72	-	USA	-	CRxIDA	-	-
UC-07-033-73	-	USA	-	CRxIDA	-	-
UC-07-033-74	-	USA	-	CRxIDA	-	-
UC-07-033-75	-	USA	-	CRxIDA	-	-
UC-07-033-76	-	USA	-	CRxIDA	-	-
UC-07-033-77	-	USA	-	CRxIDA	-	-
UC-07-033-78	-	USA	-	CRxIDA	-	-
UC-07-033-79	-	USA	-	CRxIDA	-	-
UC-07-033-8	-	USA	-	CRxIDA	-	-
UC-07-033-80	-	USA	-	CRxIDA	-	-
UC-07-033-81	-	USA	-	CRxIDA	-	-
UC-07-033-82	-	USA	-	CRxIDA	-	-
UC-07-033-83	-	USA	-	CRxIDA	-	-
UC-07-033-84	-	USA	-	CRxIDA	-	-
UC-07-033-85	-	USA	-	CRxIDA	-	-
UC-07-033-86	-	USA	-	CRxIDA	-	-
UC-07-033-87	-	USA	-	CRxIDA	-	-
UC-07-033-88	-	USA	-	CRxIDA	-	-
UC-07-033-89	-	USA	-	CRxIDA	-	-
UC-07-033-9	-	USA	-	CRxIDA	-	-
UC-07-033-90	-	USA	-	CRxIDA	-	-
UC-07-033-92	-	USA	-	CRxIDA	-	-
UC-07-033-93	-	USA	-	CRxIDA	-	-
UC-07-033-95	-	USA	-	CRxIDA	-	-
UC-07-033-97	-	USA	-	CRxIDA	-	-
UC-07-033-98	-	USA	-	CRxIDA	-	-
UC-07-034-1	-	USA	-	07-034	-	-
UC-07-034-10	-	USA	-	07-034	-	-
UC-07-034-11	-	USA	-	07-034	-	-
UC-07-034-12	-	USA	-	07-034	-	-
UC-07-034-13	-	USA	-	07-034	-	-
UC-07-034-14	-	USA	-	07-034	-	-
UC-07-034-16	-	USA	-	07-034	-	-
UC-07-034-17	-	USA	-	07-034	-	-
UC-07-034-18	-	USA	-	07-034	-	-
UC-07-034-19	-	USA	-	07-034	-	-
UC-07-034-20	-	USA	-	07-034	-	-
UC-07-034-22	-	USA	-	07-034	-	-
UC-07-034-23	-	USA	-	07-034	-	-
UC-07-034-3	-	USA	-	07-034	-	-
UC-07-034-5	-	USA	-	07-034	-	-
UC-07-034-6	-	USA	-	07-034	-	-
UC-07-034-8	-	USA	-	07-034	-	-
UC-08-006-1	-	USA	-	08-006	-	-
UC-08-006-8	-	USA	-	08-006	-	-
UC-09-001-1	-	USA	-	09-001	-	-
UC-09-001-11	-	USA	-	09-001	-	-
UC-09-001-12	-	USA	-	09-001	-	-
UC-09-001-13	-	USA	-	09-001	-	-
UC-09-001-14	-	USA	-	09-001	-	-
UC-09-001-17	-	USA	-	09-001	-	-
UC-09-001-19	-	USA	-	09-001	-	-
UC-09-001-2	-	USA	-	09-001	-	-
UC-09-001-21	-	USA	-	09-001	-	-
UC-09-001-23	-	USA	-	09-001	-	-
UC-09-001-27	-	USA	-	09-001	-	-
UC-09-001-35	-	USA	-	09-001	-	-
UC-09-001-39	-	USA	-	09-001	-	-
UC-09-001-41	-	USA	-	09-001	-	-
UC-09-001-43	-	USA	-	09-001	-	-
UC-09-001-44	-	USA	-	09-001	-	-
UC-09-001-49	-	USA	-	09-001	-	-
UC-09-001-60	-	USA	-	09-001	-	-
UC-09-001-65	-	USA	-	09-001	-	-
UC-09-001-69	-	USA	-	09-001	-	-
UC-09-001-70	-	USA	-	09-001	-	-
UC-09-001-72	-	USA	-	09-001	-	-
UC-09-001-74	-	USA	-	09-001	-	-
UC-09-001-77	-	USA	-	09-001	-	-
UC-09-001-79	-	USA	-	09-001	-	-
UC-09-001-8	-	USA	-	09-001	-	-
UC-09-001-81	-	USA	-	09-001	-	-
UC-09-002-1	-	USA	-	09-002	-	-
UC-09-003-02	-	USA	-	09-003	-	-
UC-09-003-16	-	USA	-	09-003	-	-
UC-09-003-20	-	USA	-	09-003	-	-
UC-09-003-21	-	USA	-	09-003	-	-
UC-09-003-27	-	USA	-	09-003	-	-
UC-09-003-30	-	USA	-	09-003	-	-
UC-09-003-39	-	USA	-	09-003	-	-
UC-09-003-42	-	USA	-	09-003	-	-
UC-09-003-43	-	USA	-	09-003	-	-
UC-09-003-5	-	USA	-	09-003	-	-
UC-09-003-59	-	USA	-	09-003	-	-
UC-09-003-63	-	USA	-	09-003	-	-
UC-09-003-64	-	USA	-	09-003	-	-
UC-09-003-65	-	USA	-	09-003	-	-
UC-09-004-10	-	USA	-	09-004	-	-
UC-09-004-11	-	USA	-	09-004	-	-
UC-09-004-12	-	USA	-	09-004	-	-
UC-09-004-13	-	USA	-	09-004	-	-
UC-09-004-16	-	USA	-	09-004	-	-
UC-09-004-18	-	USA	-	09-004	-	-
UC-09-004-19	-	USA	-	09-004	-	-
UC-09-004-22	-	USA	-	09-004	-	-
UC-09-004-25	-	USA	-	09-004	-	-
UC-09-004-28	-	USA	-	09-004	-	-
UC-09-004-3	-	USA	-	09-004	-	-
UC-09-004-30	-	USA	-	09-004	-	-
UC-09-004-32	-	USA	-	09-004	-	-
UC-09-004-36	-	USA	-	09-004	-	-
UC-09-004-38	-	USA	-	09-004	-	-
UC-09-004-39	-	USA	-	09-004	-	-
UC-09-004-4	-	USA	-	09-004	-	-
UC-09-004-42	-	USA	-	09-004	-	-
UC-09-004-43	-	USA	-	09-004	-	-
UC-09-004-44	-	USA	-	09-004	-	-
UC-09-004-45	-	USA	-	09-004	-	-
UC-09-004-46	-	USA	-	09-004	-	-
UC-09-004-47	-	USA	-	09-004	-	-
UC-09-005-14	-	USA	-	09-005	-	-
UC-09-005-15	-	USA	-	09-005	-	-
UC-09-005-17	-	USA	-	09-005	-	-
UC-09-005-18	-	USA	-	09-005	-	-
UC-09-005-21	-	USA	-	09-005	-	-
UC-09-005-26	-	USA	-	09-005	-	-
UC-09-005-27	-	USA	-	09-005	-	-
UC-09-005-33	-	USA	-	09-005	-	-
UC-09-005-37	-	USA	-	09-005	-	-
UC-09-005-8	-	USA	-	09-005	-	-
UC-09-007-13	-	USA	-	09-007	-	-
UC-09-007-14	-	USA	-	09-007	-	-
UC-09-007-2	-	USA	-	09-007	-	-
UC-09-007-22	-	USA	-	09-007	-	-
UC-09-007-26	-	USA	-	09-007	-	-
UC-09-007-31	-	USA	-	09-007	-	-
UC-09-007-33	-	USA	-	09-007	-	-
UC-09-007-35	-	USA	-	09-007	-	-
UC-09-007-5	-	USA	-	09-007	-	-
UC-09-007-8	-	USA	-	09-007	-	-
UC-09-014-12	-	USA	-	09-014	-	-
UC-09-014-13	-	USA	-	09-014	-	-
UC-09-014-14	-	USA	-	09-014	-	-
UC-09-014-15	-	USA	-	09-014	-	-
UC-09-014-17	-	USA	-	09-014	-	-
UC-09-014-19	-	USA	-	09-014	-	-
UC-09-014-20	-	USA	-	09-014	-	-
UC-09-014-22	-	USA	-	09-014	-	-
UC-09-014-6	-	USA	-	09-014	-	-
UC-09-014-9	-	USA	-	09-014	-	-
UC-09-019-12	-	USA	-	09-019	-	-
UC-09-019-14	-	USA	-	09-019	-	-
UC-09-019-19	-	USA	-	09-019	-	-
UC-09-019-2	-	USA	-	09-019	-	-
UC-09-019-20	-	USA	-	09-019	-	-
UC-09-019-27	-	USA	-	09-019	-	-
UC-09-019-32	-	USA	-	09-019	-	-
UC-09-019-34	-	USA	-	09-019	-	-
UC-09-019-36	-	USA	-	09-019	-	-
UC-09-019-40	-	USA	-	09-019	-	-
UC-09-019-42	-	USA	-	09-019	-	-
UC-09-019-43	-	USA	-	09-019	-	-
UC-09-019-44	-	USA	-	09-019	-	-
UC-09-019-55	-	USA	-	09-019	-	-
UC-09-019-63	-	USA	-	09-019	-	-
UC-09-019-69	-	USA	-	09-019	-	-
UC-09-019-71	-	USA	-	09-019	-	-
UC-09-019-72	-	USA	-	09-019	-	-
UC-09-019-73	-	USA	-	09-019	-	-
UC-09-019-79	-	USA	-	09-019	-	-
UC-09-019-84	-	USA	-	09-019	-	-
UC-09-019-88	-	USA	-	09-019	-	-
UC-09-019-89	-	USA	-	09-019	-	-
UC-09-024-1	-	USA	-	09-024	-	-
UC-09-025-10	-	USA	-	09-025	-	-
UC-09-025-103	-	USA	-	09-025	-	-
UC-09-025-106	-	USA	-	09-025	-	-
UC-09-025-107	-	USA	-	09-025	-	-
UC-09-025-109	-	USA	-	09-025	-	-
UC-09-025-11	-	USA	-	09-025	-	-
UC-09-025-110	-	USA	-	09-025	-	-
UC-09-025-115	-	USA	-	09-025	-	-
UC-09-025-117	-	USA	-	09-025	-	-
UC-09-025-123	-	USA	-	09-025	-	-
UC-09-025-127	-	USA	-	09-025	-	-
UC-09-025-13	-	USA	-	09-025	-	-
UC-09-025-130	-	USA	-	09-025	-	-
UC-09-025-137	-	USA	-	09-025	-	-
UC-09-025-138	-	USA	-	09-025	-	-
UC-09-025-141	-	USA	-	09-025	-	-
UC-09-025-142	-	USA	-	09-025	-	-
UC-09-025-148	-	USA	-	09-025	-	-
UC-09-025-16	-	USA	-	09-025	-	-
UC-09-025-17	-	USA	-	09-025	-	-
UC-09-025-18	-	USA	-	09-025	-	-
UC-09-025-20	-	USA	-	09-025	-	-
UC-09-025-21	-	USA	-	09-025	-	-
UC-09-025-23	-	USA	-	09-025	-	-
UC-09-025-24	-	USA	-	09-025	-	-
UC-09-025-26	-	USA	-	09-025	-	-
UC-09-025-27	-	USA	-	09-025	-	-
UC-09-025-29	-	USA	-	09-025	-	-
UC-09-025-31	-	USA	-	09-025	-	-
UC-09-025-32	-	USA	-	09-025	-	-
UC-09-025-33	-	USA	-	09-025	-	-
UC-09-025-37	-	USA	-	09-025	-	-
UC-09-025-4	-	USA	-	09-025	-	-
UC-09-025-42	-	USA	-	09-025	-	-
UC-09-025-43	-	USA	-	09-025	-	-
UC-09-025-44	-	USA	-	09-025	-	-
UC-09-025-47	-	USA	-	09-025	-	-
UC-09-025-51	-	USA	-	09-025	-	-
UC-09-025-54	-	USA	-	09-025	-	-
UC-09-025-6	-	USA	-	09-025	-	-
UC-09-025-60	-	USA	-	09-025	-	-
UC-09-025-62	-	USA	-	09-025	-	-
UC-09-025-63	-	USA	-	09-025	-	-
UC-09-025-64	-	USA	-	09-025	-	-
UC-09-025-65	-	USA	-	09-025	-	-
UC-09-025-66	-	USA	-	09-025	-	-
UC-09-025-69	-	USA	-	09-025	-	-
UC-09-025-72	-	USA	-	09-025	-	-
UC-09-025-76	-	USA	-	09-025	-	-
UC-09-025-78	-	USA	-	09-025	-	-
UC-09-025-83	-	USA	-	09-025	-	-
UC-09-025-84	-	USA	-	09-025	-	-
UC-09-025-85	-	USA	-	09-025	-	-
UC-09-025-87	-	USA	-	09-025	-	-
UC-09-025-88	-	USA	-	09-025	-	-
UC-09-025-89	-	USA	-	09-025	-	-
UC-09-025-94	-	USA	-	09-025	-	-
UC-09-025-97	-	USA	-	09-025	-	-
UC-09-025-98	-	USA	-	09-025	-	-
UC-09-025-99	-	USA	-	09-025	-	-
UC-09-028-12	-	USA	-	09-028	-	-
UC-09-028-13	-	USA	-	09-028	-	-
UC-09-028-14	-	USA	-	09-028	-	-
UC-09-028-15	-	USA	-	09-028	-	-
UC-09-028-16	-	USA	-	09-028	-	-
UC-09-028-2	-	USA	-	09-028	-	-
UC-09-028-5	-	USA	-	09-028	-	-
UC-09-028-7	-	USA	-	09-028	-	-
UC-09-028-8	-	USA	-	09-028	-	-
UC-09-028-9	-	USA	-	09-028	-	-
UC-10-003-1	-	USA	-	10-003	-	-
UC-10-003-10	-	USA	-	10-003	-	-
UC-10-003-11	-	USA	-	10-003	-	-
UC-10-003-13	-	USA	-	10-003	-	-
UC-10-003-15	-	USA	-	10-003	-	-
UC-10-003-17	-	USA	-	10-003	-	-
UC-10-003-18	-	USA	-	10-003	-	-
UC-10-003-2	-	USA	-	10-003	-	-
UC-10-003-5	-	USA	-	10-003	-	-
UC-10-003-6	-	USA	-	10-003	-	-
UC-10-003-7	-	USA	-	10-003	-	-
UC-10-005-12	-	USA	-	10-005	-	-
UC-10-005-16	-	USA	-	10-005	-	-
UC-10-005-21	-	USA	-	10-005	-	-
UC-10-005-3	-	USA	-	10-005	-	-
UC-10-005-38	-	USA	-	10-005	-	-
UC-10-005-39	-	USA	-	10-005	-	-
UC-10-005-41	-	USA	-	10-005	-	-
UC-10-005-44	-	USA	-	10-005	-	-
UC-10-005-48	-	USA	-	10-005	-	-
UC-10-005-5	-	USA	-	10-005	-	-
UC-10-005-52	-	USA	-	10-005	-	-
UC-10-005-53	-	USA	-	10-005	-	-
UC-10-005-55	-	USA	-	10-005	-	-
UC-10-005-7	-	USA	-	10-005	-	-
UC-10-006-02	-	USA	-	10-006	-	-
UC-10-006-10	-	USA	-	10-006	-	-
UC-10-006-12	-	USA	-	10-006	-	-
UC-10-006-14	-	USA	-	10-006	-	-
UC-10-006-16	-	USA	-	10-006	-	-
UC-10-006-27	-	USA	-	10-006	-	-
UC-10-006-33	-	USA	-	10-006	-	-
UC-10-006-38	-	USA	-	10-006	-	-
UC-10-006-4	-	USA	-	10-006	-	-
UC-10-006-40	-	USA	-	10-006	-	-
UC-10-006-42	-	USA	-	10-006	-	-
UC-10-006-46	-	USA	-	10-006	-	-
UC-10-006-51	-	USA	-	10-006	-	-
UC-10-006-56	-	USA	-	10-006	-	-
UC-10-006-6	-	USA	-	10-006	-	-
UC-10-007-12	-	USA	-	10-007	-	-
UC-10-007-13	-	USA	-	10-007	-	-
UC-10-007-14	-	USA	-	10-007	-	-
UC-10-007-16	-	USA	-	10-007	-	-
UC-10-007-24	-	USA	-	10-007	-	-
UC-10-007-26	-	USA	-	10-007	-	-
UC-10-007-27	-	USA	-	10-007	-	-
UC-10-007-32	-	USA	-	10-007	-	-
UC-10-007-35	-	USA	-	10-007	-	-
UC-10-007-42	-	USA	-	10-007	-	-
UC-10-007-66	-	USA	-	10-007	-	-
UC-10-007-79	-	USA	-	10-007	-	-
UC-10-007-87	-	USA	-	10-007	-	-
UC-10-007-9	-	USA	-	10-007	-	-
UC-10-008-12	-	USA	-	10-008	-	-
UC-10-008-13	-	USA	-	10-008	-	-
UC-10-008-16	-	USA	-	10-008	-	-
UC-10-008-17	-	USA	-	10-008	-	-
UC-10-008-19	-	USA	-	10-008	-	-
UC-10-008-21	-	USA	-	10-008	-	-
UC-10-008-23	-	USA	-	10-008	-	-
UC-10-008-27	-	USA	-	10-008	-	-
UC-10-008-32	-	USA	-	10-008	-	-
UC-10-008-34	-	USA	-	10-008	-	-
UC-10-008-37	-	USA	-	10-008	-	-
UC-10-008-39	-	USA	-	10-008	-	-
UC-10-008-4	-	USA	-	10-008	-	-
UC-10-008-46	-	USA	-	10-008	-	-
UC-10-008-47	-	USA	-	10-008	-	-
UC-10-008-48	-	USA	-	10-008	-	-
UC-10-008-50	-	USA	-	10-008	-	-
UC-10-008-52	-	USA	-	10-008	-	-
UC-10-008-53	-	USA	-	10-008	-	-
UC-10-008-54	-	USA	-	10-008	-	-
UC-10-008-55	-	USA	-	10-008	-	-
UC-10-008-56	-	USA	-	10-008	-	-
UC-10-008-59	-	USA	-	10-008	-	-
UC-10-008-62	-	USA	-	10-008	-	-
UC-10-008-63	-	USA	-	10-008	-	-
UC-10-008-66	-	USA	-	10-008	-	-
UC-10-008-67	-	USA	-	10-008	-	-
UC-10-008-71	-	USA	-	10-008	-	-
UC-10-008-73	-	USA	-	10-008	-	-
UC-10-008-74	-	USA	-	10-008	-	-
UC-10-008-76	-	USA	-	10-008	-	-
UC-10-008-78	-	USA	-	10-008	-	-
UC-10-008-82	-	USA	-	10-008	-	-
UC-10-008-87	-	USA	-	10-008	-	-
UC-10-008-9	-	USA	-	10-008	-	-
UC-10-016-10	-	USA	-	10-016	-	-
UC-10-016-12	-	USA	-	10-016	-	-
UC-10-016-13	-	USA	-	10-016	-	-
UC-10-016-19	-	USA	-	10-016	-	-
UC-10-016-22	-	USA	-	10-016	-	-
UC-10-016-25	-	USA	-	10-016	-	-
UC-10-016-26	-	USA	-	10-016	-	-
UC-10-016-27	-	USA	-	10-016	-	-
UC-10-016-29	-	USA	-	10-016	-	-
UC-10-016-3	-	USA	-	10-016	-	-
UC-10-016-30	-	USA	-	10-016	-	-
UC-10-016-31	-	USA	-	10-016	-	-
UC-10-016-32	-	USA	-	10-016	-	-
UC-10-016-34	-	USA	-	10-016	-	-
UC-10-016-4	-	USA	-	10-016	-	-
UC-10-016-43	-	USA	-	10-016	-	-
UC-10-019-11	-	USA	-	10-019	-	-
UC-10-019-15	-	USA	-	10-019	-	-
UC-10-019-3	-	USA	-	10-019	-	-
UC-10-019-38	-	USA	-	10-019	-	-
UC-10-019-39	-	USA	-	10-019	-	-
UC-10-019-4	-	USA	-	10-019	-	-
UC-10-019-54	-	USA	-	10-019	-	-
UC-10-019-58	-	USA	-	10-019	-	-
UC-10-019-6	-	USA	-	10-019	-	-
UC-10-019-60	-	USA	-	10-019	-	-
UC-10-019-65	-	USA	-	10-019	-	-
UC-10-019-67	-	USA	-	10-019	-	-
UC-10-019-70	-	USA	-	10-019	-	-
UC-10-019-71	-	USA	-	10-019	-	-
UC-10-019-79	-	USA	-	10-019	-	-
UC-10-019-81	-	USA	-	10-019	-	-
UC-10-019-84	-	USA	-	10-019	-	-
UC-10-019-88	-	USA	-	10-019	-	-
UC-10-019-89	-	USA	-	10-019	-	-
UC-10-020-1	-	USA	-	10-020	-	-
UC-10-020-10	-	USA	-	10-020	-	-
UC-10-020-11	-	USA	-	10-020	-	-
UC-10-020-12	-	USA	-	10-020	-	-
UC-10-020-17	-	USA	-	10-020	-	-
UC-10-020-18	-	USA	-	10-020	-	-
UC-10-020-19	-	USA	-	10-020	-	-
UC-10-020-20	-	USA	-	10-020	-	-
UC-10-020-21	-	USA	-	10-020	-	-
UC-10-020-26	-	USA	-	10-020	-	-
UC-10-020-3	-	USA	-	10-020	-	-
UC-10-020-31	-	USA	-	10-020	-	-
UC-10-020-32	-	USA	-	10-020	-	-
UC-10-020-35	-	USA	-	10-020	-	-
UC-10-020-4	-	USA	-	10-020	-	-
UC-10-020-40	-	USA	-	10-020	-	-
UC-10-020-42	-	USA	-	10-020	-	-
UC-10-020-43	-	USA	-	10-020	-	-
UC-10-020-46	-	USA	-	10-020	-	-
UC-10-020-48	-	USA	-	10-020	-	-
UC-10-020-50	-	USA	-	10-020	-	-
UC-10-020-54	-	USA	-	10-020	-	-
UC-10-020-57	-	USA	-	10-020_bis	-	-
UC-10-020-58	-	USA	-	10-020_bis	-	-
UC-10-020-59	-	USA	-	10-020_bis	-	-
UC-10-020-60	-	USA	-	10-020_bis	-	-
UC-10-020-9	-	USA	-	10-020	-	-
UC-10-024-18	-	USA	-	10-020	-	-
UC-10-024-19	-	USA	-	10-024	-	-
UC-10-024-20	-	USA	-	10-024	-	-
UC-10-024-22	-	USA	-	10-024	-	-
UC-10-024-24	-	USA	-	10-024	-	-
UC-10-024-26	-	USA	-	10-024	-	-
UC-10-024-27	-	USA	-	10-024	-	-
UC-10-024-30	-	USA	-	10-024	-	-
UC-10-024-31	-	USA	-	10-024	-	-
UC-10-024-34	-	USA	-	10-024	-	-
UC-10-024-38	-	USA	-	10-024	-	-
UC-10-024-40	-	USA	-	10-024	-	-
UC-10-024-41	-	USA	-	10-024	-	-
UC-10-024-6	-	USA	-	10-024	-	-
UC-10-024-7	-	USA	-	10-024	-	-
UC-10-025-1	-	USA	-	10-024	-	-
UC-10-025-10	-	USA	-	10-025	-	-
UC-10-025-12	-	USA	-	10-025	-	-
UC-10-025-13	-	USA	-	10-025	-	-
UC-10-025-14	-	USA	-	10-025	-	-
UC-10-025-17	-	USA	-	10-025	-	-
UC-10-025-18	-	USA	-	10-025	-	-
UC-10-025-2	-	USA	-	10-025	-	-
UC-10-025-22	-	USA	-	10-025	-	-
UC-10-025-25	-	USA	-	10-025	-	-
UC-10-025-26	-	USA	-	10-025	-	-
UC-10-025-28	-	USA	-	10-025	-	-
UC-10-025-3	-	USA	-	10-025	-	-
UC-10-025-32	-	USA	-	10-025	-	-
UC-10-025-33	-	USA	-	10-025	-	-
UC-10-025-35	-	USA	-	10-025	-	-
UC-10-025-37	-	USA	-	10-025	-	-
UC-10-025-6	-	USA	-	10-025	-	-
UC-10-025-7	-	USA	-	10-025	-	-
UC-10-025-9	-	USA	-	10-025	-	-
UC-10-026-1	-	USA	-	10-026	-	-
UC-10-026-10	-	USA	-	10-026	-	-
UC-10-026-12	-	USA	-	10-026	-	-
UC-10-026-14	-	USA	-	10-026	-	-
UC-10-026-15	-	USA	-	10-026	-	-
UC-10-026-16	-	USA	-	10-026	-	-
UC-10-026-4	-	USA	-	10-026	-	-
UC-10-026-5	-	USA	-	10-026	-	-
UC-10-026-6	-	USA	-	10-026	-	-
UC-10-026-7	-	USA	-	10-026	-	-
UC-10-026-8	-	USA	-	10-026	-	-
UC-10-026-9	-	USA	-	10-026	-	-
UC-10-031-06	-	USA	-	10-031	-	-
UC-10-031-1	-	USA	-	10-031	-	-
UC-10-031-11	-	USA	-	10-031	-	-
UC-10-031-14	-	USA	-	10-031	-	-
UC-10-031-15	-	USA	-	10-031	-	-
UC-10-031-16	-	USA	-	10-031	-	-
UC-10-031-17	-	USA	-	10-031	-	-
UC-10-031-18	-	USA	-	10-031	-	-
UC-10-031-19	-	USA	-	10-031	-	-
UC-10-031-2	-	USA	-	10-031	-	-
UC-10-031-21	-	USA	-	10-031	-	-
UC-10-031-23	-	USA	-	10-031	-	-
UC-10-031-24	-	USA	-	10-031	-	-
UC-10-031-27	-	USA	-	10-031	-	-
UC-10-031-28	-	USA	-	10-031	-	-
UC-10-031-33	-	USA	-	10-031	-	-
UC-10-031-36	-	USA	-	10-031	-	-
UC-10-031-37	-	USA	-	10-031	-	-
UC-10-031-38	-	USA	-	10-031	-	-
UC-10-031-39	-	USA	-	10-031	-	-
UC-10-031-4	-	USA	-	10-031	-	-
UC-10-031-41	-	USA	-	10-031	-	-
UC-10-031-42	-	USA	-	10-031	-	-
UC-10-031-8	-	USA	-	10-031	-	-
UC-10-032-10	-	USA	-	10-032	-	-
UC-10-032-11	-	USA	-	10-032	-	-
UC-10-032-12	-	USA	-	10-032	-	-
UC-10-032-13	-	USA	-	10-032	-	-
UC-10-032-16	-	USA	-	10-032	-	-
UC-10-032-17	-	USA	-	10-032	-	-
UC-10-032-18	-	USA	-	10-032	-	-
UC-10-032-19	-	USA	-	10-032	-	-
UC-10-032-20	-	USA	-	10-032	-	-
UC-10-032-21	-	USA	-	10-032	-	-
UC-10-032-22	-	USA	-	10-032	-	-
UC-10-032-23	-	USA	-	10-032	-	-
UC-10-032-24	-	USA	-	10-032	-	-
UC-10-032-25	-	USA	-	10-032	-	-
UC-10-032-26	-	USA	-	10-032	-	-
UC-10-032-27	-	USA	-	10-032	-	-
UC-10-032-28	-	USA	-	10-032	-	-
UC-10-032-29	-	USA	-	10-032	-	-
UC-10-032-3	-	USA	-	10-032	-	-
UC-10-032-30	-	USA	-	10-032	-	-
UC-10-032-31	-	USA	-	10-032	-	-
UC-10-032-32	-	USA	-	10-032	-	-
UC-10-032-33	-	USA	-	10-032	-	-
UC-10-032-35	-	USA	-	10-032	-	-
UC-10-032-36	-	USA	-	10-032	-	-
UC-10-032-37	-	USA	-	10-032	-	-
UC-10-032-39	-	USA	-	10-032	-	-
UC-10-032-40	-	USA	-	10-032	-	-
UC-10-032-41	-	USA	-	10-032	-	-
UC-10-032-42	-	USA	-	10-032	-	-
UC-10-032-43	-	USA	-	10-032	-	-
UC-10-032-44	-	USA	-	10-032	-	-
UC-10-032-45	-	USA	-	10-032	-	-
UC-10-032-5	-	USA	-	10-032	-	-
UC-10-032-6	-	USA	-	10-032	-	-
UC-10-032-7	-	USA	-	10-032	-	-
UC-10-032-8	-	USA	-	10-032	-	-
UC-10-032-9	-	USA	-	10-032	-	-
UC-11-011-10	-	USA	-	11-011	-	-
UC-11-011-11	-	USA	-	11-011	-	-
UC-11-011-12	-	USA	-	11-011	-	-
UC-11-011-13	-	USA	-	11-011	-	-
UC-11-011-14	-	USA	-	11-011	-	-
UC-11-011-15	-	USA	-	11-011	-	-
UC-11-011-16	-	USA	-	11-011	-	-
UC-11-011-17	-	USA	-	11-011	-	-
UC-11-011-18	-	USA	-	11-011	-	-
UC-11-011-19	-	USA	-	11-011	-	-
UC-11-011-20	-	USA	-	11-011	-	-
UC-11-011-21	-	USA	-	11-011	-	-
UC-11-011-22	-	USA	-	11-011	-	-
UC-11-011-23	-	USA	-	11-011	-	-
UC-11-017-1	-	USA	-	11-011	-	-
UC-11-017-10	-	USA	-	11-017	-	-
UC-11-017-12	-	USA	-	11-017	-	-
UC-11-017-13	-	USA	-	11-017	-	-
UC-11-017-14	-	USA	-	11-017	-	-
UC-11-017-2	-	USA	-	11-017	-	-
UC-11-017-3	-	USA	-	11-017	-	-
UC-11-017-4	-	USA	-	11-017	-	-
UC-11-017-5	-	USA	-	11-017	-	-
UC-11-017-6	-	USA	-	11-017	-	-
UC-11-017-7	-	USA	-	11-017	-	-
UC-11-017-8	-	USA	-	11-017	-	-
UC-11-017-9	-	USA	-	11-017	-	-
UC-11-023-1	-	USA	-	11-023	-	-
UC-11-023-10	-	USA	-	11-023	-	-
UC-11-023-11	-	USA	-	11-023	-	-
UC-11-023-12	-	USA	-	11-023	-	-
UC-11-023-13	-	USA	-	11-023	-	-
UC-11-023-15	-	USA	-	11-023	-	-
UC-11-023-16	-	USA	-	11-023	-	-
UC-11-023-2	-	USA	-	11-023	-	-
UC-11-023-20	-	USA	-	11-023	-	-
UC-11-023-21	-	USA	-	11-023	-	-
UC-11-023-27	-	USA	-	11-023	-	-
UC-11-023-29	-	USA	-	11-023	-	-
UC-11-023-3	-	USA	-	11-023	-	-
UC-11-023-31	-	USA	-	11-023	-	-
UC-11-023-32	-	USA	-	11-023	-	-
UC-11-023-33	-	USA	-	11-023	-	-
UC-11-023-34	-	USA	-	11-023	-	-
UC-11-023-35	-	USA	-	11-023	-	-
UC-11-023-36	-	USA	-	11-023	-	-
UC-11-023-4	-	USA	-	11-023	-	-
UC-11-023-5	-	USA	-	11-023	-	-
UC-11-023-6	-	USA	-	11-023	-	-
UC-11-023-7	-	USA	-	11-023	-	-
UC-11-023-8	-	USA	-	11-023	-	-
UC-11-023-9	-	USA	-	11-023	-	-
UC-11-026-10	-	USA	-	11-026	-	-
UC-11-026-11	-	USA	-	11-026	-	-
UC-11-026-12	-	USA	-	11-026	-	-
UC-11-026-2	-	USA	-	11-026	-	-
UC-11-026-3	-	USA	-	11-026	-	-
UC-11-026-4	-	USA	-	11-026	-	-
UC-11-026-5	-	USA	-	11-026	-	-
UC-11-026-6	-	USA	-	11-026	-	-
UC-11-026-7	-	USA	-	11-026	-	-
UC-11-026-8	-	USA	-	11-026	-	-
UC-11-026-9	-	USA	-	11-026	-	-
UC-11-027-1	-	USA	-	11-027	-	-
UC-11-027-10	-	USA	-	11-027	-	-
UC-11-027-2	-	USA	-	11-027	-	-
UC-11-027-3	-	USA	-	11-027	-	-
UC-11-027-4	-	USA	-	11-027	-	-
UC-11-027-5	-	USA	-	11-027	-	-
UC-11-027-6	-	USA	-	11-027	-	-
UC-11-027-8	-	USA	-	11-027	-	-
UC-11-027-9	-	USA	-	11-027	-	-
UC-11-028-1	-	USA	-	11-027	-	-
UC-11-028-10	-	USA	-	11-028	-	-
UC-11-028-11	-	USA	-	11-028	-	-
UC-11-028-12	-	USA	-	11-028	-	-
UC-11-028-13	-	USA	-	11-028	-	-
UC-11-028-14	-	USA	-	11-028	-	-
UC-11-028-15	-	USA	-	11-028	-	-
UC-11-028-16	-	USA	-	11-028	-	-
UC-11-028-18	-	USA	-	11-028	-	-
UC-11-028-19	-	USA	-	11-028	-	-
UC-11-028-2	-	USA	-	11-028	-	-
UC-11-028-21	-	USA	-	11-028	-	-
UC-11-028-22	-	USA	-	11-028	-	-
UC-11-028-24	-	USA	-	11-028	-	-
UC-11-028-25	-	USA	-	11-028	-	-
UC-11-028-27	-	USA	-	11-028	-	-
UC-11-028-29	-	USA	-	11-028	-	-
UC-11-028-3	-	USA	-	11-028	-	-
UC-11-028-31	-	USA	-	11-028	-	-
UC-11-028-33	-	USA	-	11-028	-	-
UC-11-028-34	-	USA	-	11-028	-	-
UC-11-028-4	-	USA	-	11-028	-	-
UC-11-028-40	-	USA	-	11-028	-	-
UC-11-028-41	-	USA	-	11-028	-	-
UC-11-028-43	-	USA	-	11-028	-	-
UC-11-028-45	-	USA	-	11-028	-	-
UC-11-028-46	-	USA	-	11-028	-	-
UC-11-028-47	-	USA	-	11-028	-	-
UC-11-028-48	-	USA	-	11-028	-	-
UC-11-028-49	-	USA	-	11-028	-	-
UC-11-028-5	-	USA	-	11-028	-	-
UC-11-028-50	-	USA	-	11-028	-	-
UC-11-028-51	-	USA	-	11-028	-	-
UC-11-028-53	-	USA	-	11-028	-	-
UC-11-028-54	-	USA	-	11-028	-	-
UC-11-028-55	-	USA	-	11-028	-	-
UC-11-028-56	-	USA	-	11-028	-	-
UC-11-028-57	-	USA	-	11-028	-	-
UC-11-028-58	-	USA	-	11-028	-	-
UC-11-028-59	-	USA	-	11-028	-	-
UC-11-028-6	-	USA	-	11-028	-	-
UC-11-028-61	-	USA	-	11-028	-	-
UC-11-028-63	-	USA	-	11-028	-	-
UC-11-028-64	-	USA	-	11-028	-	-
UC-11-028-65	-	USA	-	11-028	-	-
UC-11-028-66	-	USA	-	11-028	-	-
UC-11-028-67	-	USA	-	11-028	-	-
UC-11-028-68	-	USA	-	11-028	-	-
UC-11-028-69	-	USA	-	11-028	-	-
UC-11-028-7	-	USA	-	11-028	-	-
UC-11-028-8	-	USA	-	11-028	-	-
UC-11-028-9	-	USA	-	11-028	-	-
UC-11-029-10	-	USA	-	11-029	-	-
UC-11-029-11	-	USA	-	11-029	-	-
UC-11-029-12	-	USA	-	11-029	-	-
UC-11-029-13	-	USA	-	11-029	-	-
UC-11-029-14	-	USA	-	11-029	-	-
UC-11-029-15	-	USA	-	11-029	-	-
UC-11-029-16	-	USA	-	11-029	-	-
UC-11-029-17	-	USA	-	11-029	-	-
UC-11-029-18	-	USA	-	11-029	-	-
UC-11-029-19	-	USA	-	11-029	-	-
UC-11-029-20	-	USA	-	11-029	-	-
UC-11-029-8	-	USA	-	11-029	-	-
UC-11-029-9	-	USA	-	11-029	-	-
UC-11-030-1	-	USA	-	11-030	-	-
UC-11-030-10	-	USA	-	11-030	-	-
UC-11-030-11	-	USA	-	11-030	-	-
UC-11-030-13	-	USA	-	11-030	-	-
UC-11-030-14	-	USA	-	11-030	-	-
UC-11-030-15	-	USA	-	11-030	-	-
UC-11-030-16	-	USA	-	11-030	-	-
UC-11-030-17	-	USA	-	11-030	-	-
UC-11-030-18	-	USA	-	11-030	-	-
UC-11-030-19	-	USA	-	11-030	-	-
UC-11-030-2	-	USA	-	11-030	-	-
UC-11-030-20	-	USA	-	11-030	-	-
UC-11-030-21	-	USA	-	11-030	-	-
UC-11-030-22	-	USA	-	11-030	-	-
UC-11-030-23	-	USA	-	11-030	-	-
UC-11-030-24	-	USA	-	11-030	-	-
UC-11-030-25	-	USA	-	11-030	-	-
UC-11-030-27	-	USA	-	11-030	-	-
UC-11-030-28	-	USA	-	11-030	-	-
UC-11-030-29	-	USA	-	11-030	-	-
UC-11-030-3	-	USA	-	11-030	-	-
UC-11-030-30	-	USA	-	11-030	-	-
UC-11-030-32	-	USA	-	11-030	-	-
UC-11-030-33	-	USA	-	11-030	-	-
UC-11-030-34	-	USA	-	11-030	-	-
UC-11-030-35	-	USA	-	11-030	-	-
UC-11-030-36	-	USA	-	11-030	-	-
UC-11-030-37	-	USA	-	11-030	-	-
UC-11-030-38	-	USA	-	11-030	-	-
UC-11-030-39	-	USA	-	11-030	-	-
UC-11-030-40	-	USA	-	11-030	-	-
UC-11-030-41	-	USA	-	11-030	-	-
UC-11-030-42	-	USA	-	11-030	-	-
UC-11-030-43	-	USA	-	11-030	-	-
UC-11-030-44	-	USA	-	11-030	-	-
UC-11-030-46	-	USA	-	11-030	-	-
UC-11-030-48	-	USA	-	11-030	-	-
UC-11-030-49	-	USA	-	11-030	-	-
UC-11-030-5	-	USA	-	11-030	-	-
UC-11-030-50	-	USA	-	11-030	-	-
UC-11-030-51	-	USA	-	11-030	-	-
UC-11-030-52	-	USA	-	11-030	-	-
UC-11-030-53	-	USA	-	11-030	-	-
UC-11-030-54	-	USA	-	11-030	-	-
UC-11-030-55	-	USA	-	11-030	-	-
UC-11-030-56	-	USA	-	11-030	-	-
UC-11-030-57	-	USA	-	11-030	-	-
UC-11-030-58	-	USA	-	11-030	-	-
UC-11-030-59	-	USA	-	11-030	-	-
UC-11-030-6	-	USA	-	11-030	-	-
UC-11-030-60	-	USA	-	11-030	-	-
UC-11-030-61	-	USA	-	11-030	-	-
UC-11-030-62	-	USA	-	11-030	-	-
UC-11-030-63	-	USA	-	11-030	-	-
UC-11-030-64	-	USA	-	11-030	-	-
UC-11-030-65	-	USA	-	11-030	-	-
UC-11-030-66	-	USA	-	11-030	-	-
UC-11-030-67	-	USA	-	11-030	-	-
UC-11-030-68	-	USA	-	11-030	-	-
UC-11-030-69	-	USA	-	11-030	-	-
UC-11-030-7	-	USA	-	11-030	-	-
UC-11-030-8	-	USA	-	11-030	-	-
UC-11-030-9	-	USA	-	11-030	-	-
UC-11-031-1	-	USA	-	11-031	-	-
UC-11-031-10	-	USA	-	11-031	-	-
UC-11-031-11	-	USA	-	11-031	-	-
UC-11-031-12	-	USA	-	11-031	-	-
UC-11-031-14	-	USA	-	11-031	-	-
UC-11-031-15	-	USA	-	11-031	-	-
UC-11-031-16	-	USA	-	11-031	-	-
UC-11-031-17	-	USA	-	11-031	-	-
UC-11-031-18	-	USA	-	11-031	-	-
UC-11-031-19	-	USA	-	11-031	-	-
UC-11-031-2	-	USA	-	11-031	-	-
UC-11-031-20	-	USA	-	11-031	-	-
UC-11-031-21	-	USA	-	11-031	-	-
UC-11-031-22	-	USA	-	11-031	-	-
UC-11-031-23	-	USA	-	11-031	-	-
UC-11-031-24	-	USA	-	11-031	-	-
UC-11-031-25	-	USA	-	11-031	-	-
UC-11-031-26	-	USA	-	11-031	-	-
UC-11-031-27	-	USA	-	11-031	-	-
UC-11-031-28	-	USA	-	11-031	-	-
UC-11-031-29	-	USA	-	11-031	-	-
UC-11-031-3	-	USA	-	11-031	-	-
UC-11-031-4	-	USA	-	11-031	-	-
UC-11-031-5	-	USA	-	11-031	-	-
UC-11-031-6	-	USA	-	11-031	-	-
UC-11-031-7	-	USA	-	11-031	-	-
UC-11-031-8	-	USA	-	11-031	-	-
UC-11-031-9	-	USA	-	11-031	-	-
UC-11-032-1	-	USA	-	11-032	-	-
UC-11-032-10	-	USA	-	11-032	-	-
UC-11-032-11	-	USA	-	11-032	-	-
UC-11-032-12	-	USA	-	11-032	-	-
UC-11-032-13	-	USA	-	11-032	-	-
UC-11-032-15	-	USA	-	11-032	-	-
UC-11-032-16	-	USA	-	11-032	-	-
UC-11-032-17	-	USA	-	11-032	-	-
UC-11-032-18	-	USA	-	11-032	-	-
UC-11-032-19	-	USA	-	11-032	-	-
UC-11-032-2	-	USA	-	11-032	-	-
UC-11-032-3	-	USA	-	11-032	-	-
UC-11-032-4	-	USA	-	11-032	-	-
UC-11-032-5	-	USA	-	11-032	-	-
UC-11-032-6	-	USA	-	11-032	-	-
UC-11-032-7	-	USA	-	11-032	-	-
UC-11-032-8	-	USA	-	11-032	-	-
UC-11-032-9	-	USA	-	11-032	-	-
UC-11-035-1	-	USA	-	11-035	-	-
UC-11-035-10	-	USA	-	11-035	-	-
UC-11-035-11	-	USA	-	11-035	-	-
UC-11-035-14	-	USA	-	11-035	-	-
UC-11-035-16	-	USA	-	11-035	-	-
UC-11-035-18	-	USA	-	11-035	-	-
UC-11-035-19	-	USA	-	11-035	-	-
UC-11-035-2	-	USA	-	11-035	-	-
UC-11-035-20	-	USA	-	11-035	-	-
UC-11-035-21	-	USA	-	11-035	-	-
UC-11-035-22	-	USA	-	11-035	-	-
UC-11-035-23	-	USA	-	11-035	-	-
UC-11-035-24	-	USA	-	11-035	-	-
UC-11-035-25	-	USA	-	11-035	-	-
UC-11-035-26	-	USA	-	11-035	-	-
UC-11-035-27	-	USA	-	11-035	-	-
UC-11-035-28	-	USA	-	11-035	-	-
UC-11-035-3	-	USA	-	11-035	-	-
UC-11-035-4	-	USA	-	11-035	-	-
UC-11-035-5	-	USA	-	11-035	-	-
UC-11-035-6	-	USA	-	11-035	-	-
UC-11-035-8	-	USA	-	11-035	-	-
UC-11-035-9	-	USA	-	11-035	-	-
UC-11-037-1	-	USA	-	11-037	-	-
UC-11-037-10	-	USA	-	11-037	-	-
UC-11-037-11	-	USA	-	11-037	-	-
UC-11-037-2	-	USA	-	11-037	-	-
UC-11-037-3	-	USA	-	11-037	-	-
UC-11-037-4	-	USA	-	11-037	-	-
UC-11-037-5	-	USA	-	11-037	-	-
UC-11-037-6	-	USA	-	11-037	-	-
UC-11-037-7	-	USA	-	11-037	-	-
UC-11-037-8	-	USA	-	11-037	-	-
UC-12-002-10_(T1)	-	USA	-	12-002	-	-
UC-12-002-2_(T1)	-	USA	-	12-002	-	-
UC-12-005-12	-	USA	-	12-005	-	-
UC-12-005-2	-	USA	-	12-005	-	-
UC-12-009-1	-	USA	-	12-009	-	-
UC-12-009-6	-	USA	-	12-009	-	-
UC-12-011-1_(T1)	-	USA	-	12-011	-	-
UC-12-011-11_(T1)	-	USA	-	12-011	-	-
UC-12-023-5	-	USA	-	12-023	-	-
UC-12-033-19	-	USA	-	12-033	-	-
UC-12-036-1_(T1)	-	USA	-	12-036	-	-
UC-12-036-11_(T1)	-	USA	-	12-036	-	-
UC-12-042-1_(T0)	-	USA	-	12-042	-	-
UC-12-042-6_(T0)	-	USA	-	12-042	-	-
UC-12-045-1_(T0)	-	USA	-	12-045	-	-
UC-12-045-10_(T0)	-	USA	-	12-045	-	-
UC-12-048-12	-	USA	-	12-048	-	-
UC-12-048-4	-	USA	-	12-048	-	-
UC-12-051-2_(T0)	-	USA	-	12-051	-	-
UC-12-051-7_(T0)	-	USA	-	12-051	-	-
UC-12-054-5	-	USA	-	12-054	-	-
UC-12-064-13_(T1)	-	USA	-	12-064	-	-
UC-12-064-3_(T1)	-	USA	-	12-064	-	-
UC-13-022-2_(T2)	-	USA	-	13-022	-	-
UC-13-022-6_(T2)	-	USA	-	13-022	-	-
UC-13-059-13_(T0)	-	USA	-	13-059	-	-
UC-13-059-5_(T0)	-	USA	-	13-059	-	-
UC-49-046	-	USA	-	Other	-	-
UC-56-224	-	USA	-	Other	-	-
UC-59-124	-	USA	-	Other	-	-
UC-67-013	-	USA	-	Other	-	-
UC-76-080	-	USA	-	Other	-	-
UC-77-012	-	USA	-	Other	-	-
UC-90-023-11	-	USA	-	Other	-	-
UC-90-026-17	-	USA	-	Other	-	-
UC-90-027-21	-	USA	-	Other	-	-
UC-90-027-23	-	USA	-	Other	-	-
UC-90-031-12	-	USA	-	Other	-	-
UC-91-077-6	-	USA	-	Other	-	-
UC-91-090-41	-	USA	-	Other	-	-
UC-91-096-3	-	USA	-	Other	-	-
UC-94-019-85	-	USA	-	Other	-	-
UC-94-020-28	-	USA	-	Other	-	-
UC-95-007-13	-	USA	-	Other	-	-
UC-95-018-23	-	USA	-	Other	-	-
UC-95-026-16	-	USA	-	Other	-	-
UC-95-026-17	-	USA	-	Other	-	-
UC-95-027-19	-	USA	-	Other	-	-
UC-98-002-129	-	USA	-	Other	-	-
Ashley	-	USA	-	Other	-	-
UC-Cross_13_(1)_2016_SBb_R16_T1	-	USA	-	Cross_13	-	-
UC-Cross_13_(2)_2016_SBb_R16_T4	-	USA	-	Cross_13	-	-
UC-Cross_13_(3)_2016_SBb_R17_T10	-	USA	-	Cross_13	-	-
UC-Cross_13_(4)_2016_SBb_R17_T21	-	USA	-	Cross_13	-	-
UC-Cross_13_(5)_2016_SBb_R17_T30	-	USA	-	Cross_13	-	-
UC-Cross_22_(1)_2016_SBc_R2_T1	-	USA	-	Cross_22	-	-
UC-Cross_22_(2)_2016_SBc_R2_T20	-	USA	-	Cross_22	-	-
UC-Cross_22_(3)_2016_SBc_R2_T42	-	USA	-	Cross_22	-	-
UC-Cross_22_(4)_2016_SBc_R2_T_62	-	USA	-	Cross_22	-	-
UC-Cross_22_(5)_2016_SBc_R2_T80	-	USA	-	Cross_22	-	-
UC-Cross_9_(2)_2016_Sba_R40_T45	-	USA	-	Cross_9	-	-
UC-Cross_9_(3)_2016_Sba_R_40_T_60	-	USA	-	Cross_9	-	-
UC-Cross_9_(4)_2016_Sba_R_40_T70	-	USA	-	Cross_9	-	-
UC-Cross_9_(5)_2016_Sba_R40_T90	-	USA	-	Cross_9	-	-
UC-11-030-45	-	USA	-	11-030	-	yes
UC-11-028-23	-	USA	-	11-028	-	yes
UC-11-028-60	-	USA	-	11-028	-	yes
UC-00-005-174	-	USA	-	Other	-	yes
UC-09-004-14	-	USA	-	09-004	-	yes
RX1	-	USA	-	Other	-	yes
UC-10-031-6	-	USA	-	10-031	-	yes
Earliest	-	USA	-	Other	-	yes
VX211	-	USA	-	Other	-	yes
UC-Cross_9_(1)_2016_Sba_R40_T37	-	USA	-	Cross_9	-	yes
UC-07-033-63	-	USA	-	CRxIDA	-	yes
UC-11-023-30	-	USA	-	11-023	-	yes
